# Supplementary material for: Executioner caspases restrict mitochondrial RNA-driven Type I IFN induction during chemotherapy-induced apoptosis
Source: Nat Commun. 2023 Mar 14;14:1399. doi: 10.1038/s41467-023-37146-z (PMC10015073; doi:10.1038/s41467-023-37146-z)
Supplement: Supplementary file 4 — Source Data [file 41467_2023_37146_MOESM4_ESM.xlsx]

## Sheet: Figure 1
	Figure 1a

## Sheet: Figure 2
	Figure 2a													Figure 2d								Figure 2g

## Sheet: Figure 3
	Figure 3a									Figure 3c							Figure 3d						Figure 3e

## Sheet: Figure 4
		Figure 4a

## Sheet: Figure 5
Figure 5c					Figure 5e
					Day	sgCTRL - Saline							sgCTRL - Doxorubicin							sgCasp3/7 - Saline							sgCasp3/7 - Doxorubicin
					0	46.3229	40.1291	52.6786	56.6945	39.593	44.6124	36.2892	41.2936	58.2477	45.6868	46.6013	57.3865	37.4863	45.3379	65.19	58.3777	54.3806	53.449	49.3715	40.9474	39.7902	44.1155	43.4545	50.455	49.8052	45.195	38.0577	50.0522
					2	66.6124	130.274	181.951	117.143	51.6639	151.003	187.312	45.6392	159.458	101.218	91.9648	62.2569	41.7435	62.3404	178.208	116.095	122.647	175.94	152.851	82.3187	125.69	51.772	64.7988	47.5904	72.1152	38.809	28.7496	78.3061
					4	214.974	385.827	344.995	221.055	154.043	302.554	597.142	113.614	300.303	212.153	256.644	115.915	75.7675	248.841	262.181	323.556	232.442	335.079	365.721	131.764	240.114	57.8635	109.246	59.0808	92.799	67.3745	62.6	69.327
					6	440.235	692.119	746.903	498.993	407.728	812.221	1147	128.669	601.12	361.341	593.348	331.629	168.215	476.229	440.009	391.673	321.131	700.648	671.595	228.947	455.858	71.178	175.307	95.0906	104.592	141.419	119.499	129.91
					8	666.832		1839.66	1344.21	630.769	1520.44	1799.99	337.747	1461.15	560.16	953.444	669.527	283.558	903.914	886.596	504.855	674.062	1398.99	1257.66	543.473	1063.37	110.846		156.676	203.653	218.546	133.822	142.288
					10	1322.69				991.83			644.602		1421.33	1834.45	1071.85	414.304	1681.78	1266.36	1250.93	1502.34		1464.05	1004.36	2136.31	241.523		237.448	386.823	378.463	157.491	286.371
					Figure 5f
					Day	sgCasp3/7 - DMSO						sgCasp3/7 - Doxorubicin						sgCasp3/7 + sgIRF3 - DMSO						sgCasp3/7 + sgIRF3 - Doxorubicin
					0	51.0883	53.6339	58.967	68.3924	63.6257		40.809	45.7026	53.4319	60.3236	53.724		52.6051	63.6048	50.455	48.5695	55.9605	49.0196	55.9195	52.9617	61.467	45.1155	58.1694	55.4827
					2	109.644	65.4985	90.7214	123.58	111.341		41.0813	47.5552	43.4808	50.0676	62.5314		99.6488	106.847	106.537	90.3086	111.406	168.789	93.8204	103.78	93.5566	87.557	119.389	132.158
					4	298.116	70.8488	172.285	256.647	309.489		64.3264	51.772	55.6244	44.4639	72.0452		160.378	158.821	154.617	150.911	283.777	359.782	197.325	225.91	159.065	164.501	254.433	195.038
					6	458.394	99.03	297.02	767.062	488.955		78.8895	74.3735	68.6594	77.8692	86.0933		253.771	347.496	356.781	379.822	426.112	562.589	288.607	419.958	301.378	333.073	359.566	439.916
					8	673.355	235.227	636.133	958.94	630.595		137.437	138.999	94.5527	136.961	199.789			551.029	511.802	484.337	530.752	921.636	624.371	703.81	558.627	435.742	604.708	785.895
					10	1244.71	435.834		1242.44	1223.11		167.501	190.363	135.336	248.814	257.709			1169.44	943.256	1169.44		1427.88	928.457	942.562		844.118	1105.35	1140.79
					12	1684.23	723.964		1774.22			331.775	241.829	158.575	417.201	389.844			1608.54	1517.34	1558.77			1516.34	1451.79		1286.02	1681.86	1673.67
					Figure 5f
					Day	sgCASP3-/-7-/- - Saline							sgCASP3-/-7-/- - Doxorubicin							sgCASP3-/-7-/- + MAVS-/- - Doxorubicin							sgCASP3-/-7-/- + STING-/- - Doxorubicin
					0	25.7556	22.6308	31.6237	17.3272	16.6274	17.1694	28.5094	25.9339	29.8252	25.6632	15.8423	17.45	15.159	15.3354	26.0755	17.8052	13.1023	19.5175	17.8741			20.4281	18.5184	15.159	13.365	14.1015	29.8306
					2	47.8446	31.1282	55.0645	36.1386	27.6906	82.5984	63.9755	34.9552	22.6002	37.6382	20.5567	25.2945	12.4294	19.0139	42.3824	20.0644	17.7753	39.5035	28.6802			51.1464	27.3328	46.0742	30.2122	27.8318	38.351
					4	103.986	56.1272	95.5959	61.6706	45.0771	142.199	208.72	42.6069	49.6318	61.2053	20.8858	49.1907	19.4602	38.7233	140.483	47.9685	33.4662	99.3528	36.5069			66.3015	40.2145	57.7441	81.0777	49.7423	52.3906
					6	238.451	138.165	193.186	118.451	168.97	352.788	454.934	97.2486	59.3851	54.9363	24.5613	70.297	32.5622	60.542	194.443	58.0035	99.662	166.513	133.353			157.187	57.3669	111.124	162.962	136.527	111.417
					8	319.41	217.699	353.726	239.474	462.854	713.454	770.364	111.36	132.121	109.443	34.8386	175.572	97.0238	96.1918	268.055	136.324	265.899	293.12	200.972			292.848	207.949	263.698	248.097	180.99	263.01
					Figure 5h
						Saline + IgG						Saline + Anti-CD4						Saline + Anti-CD8						Saline + Anti-PD1						Dox + IgG						Dox + Anti-CD4						Dox + Anti-CD8						Dox + Anti-PD1
					0	72.1721	50.7232	75.3485	53.3779	51.2342		58.4313	62.4722	63.3005	43.9215	50.5141		49.7905	68.5981	44.8184	38.4374	47.3339		60.5	44.7684	44.7684	44.2111	55.9466		44.6424	53.0237	47.2159	45.5183	39.0086	31.4824	48.8331	51.2173	40.5514	50.9861	51.8277	43.6602	45.1047	83.3013	50.575	69.476	55.8882	51.0843	40.377	48.3207
					2	164.225	92.4058	152.914	100.607	78.745		106.196	108.978	112.181	91.846	133.956		87.8808	87.6329	114.328	60.4521	73.6246		133.932	91.9193	143.85	67.4417	87.285		44.4918	57.8339	39.0472	47.2092	47.8393	39.6802	112.999	129.727	37.3862	66.1236	39.9872	72.7038	113.406	248.422	125.209	204.258	103.836	109.609	29.5847	34.3035
					4	230.906	290.909	209.115	157.308	128.186		157.447	344.396	264.323	213.231	231.417		232.112	244.271	229.027	272.717	140.141		226.315	237.23	243.011	157.882	171.429		40.6563	102.032	40.9935	52.0346	43.5058	47.3308	301.407	186.228	72.1267	110.162	270.043	221.728	260.688	401.987	312.381	331.895	196.556	330.247	38.7504	26.2399
					6	602.497	407.752	605.244	379.914	229.666		297.034	555.422	496.662	405.156	476.175		495.531		412.174	416.391	352.036		422.64	511.107	522.02	331.551	270.016		69.3542	232.112	85.5346	90.7984	55.0932	71.7656	378.793	364.481	105.421	226.244	406.773	327.782	554.616	839.68	569.418	391.923	548.776	713.406	45.1953	46.3943
					8	815.618	708.98	1116.73	653.575	607.183		626.878		1076.15	828.595	1077.98		809.977		1007.72	777.052	537.871		707.589	851.754	1118.59	650.94	538.185		169.415	307.634	92.7789	175.473	111.692	244.785		380.714	174.798	226.598	511.511	685.128	891.165	1052.41	826.443		977.582	1338.02	64.7152	43.179
					10	1835.49	1452.59	2165.8	1005.38	1084.86		999.826		1457.8	1334.28			1448.72		1373.85	1333.15	907.388		1238.14		1594.21	1659.18	1086.65		399.719	597.96	96.2231	372.342	190.121	314.705		319.995	279.976	535.9	564.647		1669.96	1614.5	2014.73		1463.37		108.23	55.8687
					12				1575.43	1790.19		1559.86										1389.18						1844.95		689.287	908.673		831.226	315.848	673.51		741.684	540.83	600.586	796.307								258.828	94.2137
					14																									1280.43	1610.96		1294.06	434.043	875.19		1206.69	794.359	700.531	1246.64								541.08	274.943
[truncated: 4 more columns]
